# Supplementary material for: Age-Related Trajectories of General Fluid Cognition and Functional Decline in the Health and Retirement Study: A Bivariate Latent Growth Analysis
Source: J Intell. 2023 Mar 29;11(4):65. doi: 10.3390/jintelligence11040065 (PMC10144147; doi:10.3390/jintelligence11040065)
Supplement: Supplementary file 1 [file jintelligence-11-00065-s001.zip]

Archive with 1 entries (1 files):
- jintelligence-2237422-supplementary.pdf
